# Supplementary material for: An NMR Metabolomics Analysis Pipeline for Human Neutrophil Samples with Limited Source Material
Source: Metabolites. 2025 Sep 15;15(9):612. doi: 10.3390/metabo15090612 (PMC12472055; doi:10.3390/metabo15090612)
Supplement: Supplementary file 1 [file metabolites-15-00612-s001.zip]

Archive with 1 entries (1 files):
- metabolites-3829320-supplementary.pdf
